# Supplementary material for: Discharge teaching quality positively predicts quality of life in colorectal cancer patients with temporary enterostomy: The mediating role of readiness for hospital discharge and stoma self-efficacy
Source: PLoS One. 2024 Jul 11;19(7):e0306981. doi: 10.1371/journal.pone.0306981 (PMC11238961; doi:10.1371/journal.pone.0306981)
Supplement: S1 File — (XLSX) [file pone.0306981.s002.xlsx]

## Sheet: Date
Educational level	Marital status	Working status	Living alone	Monthly income per person (RMB)	Health insurance	Medical diagnosis	Staging of disease	Operation mode	Stoma type	Postoperative hospital stay（days）	Postoperative radiotherapy or chemotherapy	Complication	Unplanned admission	RHD1	RHD2	RHD3	RHD4	RHD5	RHD6	RHD7	RHD8	RHD9	RHD10	RHD11	RHD12	RHD Total	QDT1a	QDT2a	QDT3a	QDT4a	QDT5a	QDT6a	QDT1b	QDT2b	QDT3b	QDT4b	QDT5b	QDT6b	QDT-R	QDT7	QDT8	QDT9	QDT10	QDT11	QDT12	QDT13	QDT14	QDT15	QDT16
1=Primary school or below；2=Junior high school；3=Technical secondary school and junior college；4=Undergraduate or above	1=Unmarried；2=Married；3=Divorced；4=Widowed	1=On job；2=Retirement；3=Unemployed	1=Yes；2=No	1=＜1500；2=1500-2500；3=2501-3500；4=＞3500	1=Public expense；2=Own expense；3=New rural cooperative medical insurance；4=Medical insurance for urban employees/ resident；5=Commercial insurance	1=Colon cancer；2=Rectal cancer	1=Phase I； 2=Phase II； 3=Phase III； 4=Phase IV	1=Laparoscope； 2=Open	1=Colostomy； 2=Ileostomy		1=Yes；0=No	1=Yes；0=No	1=Yes；0=No
2	2	3	2	2	3	2	3	2	2	20	1	1	1	5	6	6	5	6	6	5	3	5	6	7	3	63	9	8	9	8	9	8	6	5	4	4	5	7	31	6	5	5	7	6	7	7	7	7	5
3	2	2	2	4	4	2	3	1	2	14	1	1	0	6	5	6	5	6	5	5	6	6	7	7	5	69	9	7	10	9	8	10	6	5	5	6	5	7	34	7	6	7	7	6	6	7	7	7	7
3	2	2	2	4	4	2	4	1	2	16	1	0	0	6	6	6	6	6	6	5	5	6	7	7	5	71	10	8	10	9	8	10	6	4	5	5	5	8	33	7	6	7	8	7	6	7	7	7	7
2	4	3	1	1	3	2	4	2	2	20	0	1	1	4	5	5	5	4	6	6	5	4	3	3	3	53	10	9	10	10	8	10	5	2	4	4	3	5	23	4	4	4	6	6	5	6	6	6	6
2	2	2	2	3	4	1	3	1	1	12	1	1	1	6	6	6	5	5	5	5	4	6	5	5	5	63	10	7	10	10	9	10	7	6	4	4	6	7	34	7	6	6	7	7	7	7	7	6	6
3	2	1	2	4	1	2	2	1	2	8	1	0	0	7	6	6	6	6	7	7	6	7	6	6	6	76	8	7	8	8	7	8	7	5	5	5	5	7	34	7	7	7	7	7	5	7	7	7	7
2	2	1	2	3	3	2	2	1	2	12	1	0	0	8	7	7	6	6	7	7	8	6	7	7	6	82	9	9	9	10	9	7	7	5	6	6	4	7	35	7	7	7	7	7	7	8	8	8	7
1	2	2	2	3	4	2	3	1	2	10	1	1	0	7	6	6	5	6	5	5	6	7	7	7	7	74	9	9	9	9	9	9	7	7	7	6	7	7	41	7	7	8	8	8	8	8	8	8	8
3	2	1	2	4	4	2	2	1	2	16	0	0	0	8	8	8	6	6	7	7	6	6	6	6	6	80	8	8	8	8	8	8	6	6	6	6	6	6	36	7	7	7	7	8	7	8	7	7	8
2	2	2	2	3	4	2	2	1	2	9	1	0	0	7	7	7	7	7	7	7	5	6	7	7	7	81	9	8	9	9	8	9	7	6	6	6	5	7	37	7	7	7	7	7	7	7	7	7	7
1	2	2	2	2	4	2	3	1	2	10	0	1	1	6	5	6	5	5	5	6	6	6	7	7	6	70	8	8	10	10	8	10	5	5	7	7	5	7	36	6	6	7	7	7	7	7	7	7	7
1	4	2	2	3	4	2	4	1	1	14	0	0	0	4	2	3	2	2	2	2	2	5	7	7	5	43	9	9	9	9	9	10	3	4	4	4	3	5	23	4	4	4	5	5	5	5	5	5	5
1	4	3	1	1	3	2	4	2	2	16	1	1	1	5	5	5	4	5	5	5	3	5	5	5	5	57	9	9	9	9	9	9	6	4	5	5	5	6	31	5	4	4	6	5	5	6	6	7	6
2	4	3	1	1	3	2	4	2	2	20	1	1	0	6	5	6	5	5	5	5	4	5	5	5	4	60	10	8	9	9	8	9	6	3	5	5	4	6	29	3	3	3	6	6	5	6	5	6	5
3	2	2	2	4	4	1	4	1	2	20	1	1	1	6	6	6	5	6	5	5	5	6	7	7	5	69	9	9	9	8	8	9	6	6	5	5	5	6	33	6	6	6	7	7	7	7	7	7	7
1	2	3	2	2	3	2	3	2	2	20	1	0	0	7	6	6	6	5	6	6	5	6	6	6	4	69	10	8	10	10	8	10	6	4	6	5	4	6	31	5	5	5	7	6	6	7	7	7	7
2	2	2	2	2	4	2	3	1	2	12	1	0	0	6	5	6	5	5	6	5	6	7	7	7	5	70	10	10	10	10	10	10	6	6	6	5	6	7	36	6	6	6	7	5	6	7	7	7	7
2	2	2	2	3	4	2	3	1	2	13	0	0	0	4	4	5	3	3	3	3	3	5	6	6	5	50	10	10	10	10	10	10	4	3	4	4	2	6	23	4	4	4	5	5	5	5	5	5	5
2	2	2	2	2	3	1	2	1	2	8	0	0	0	6	6	7	5	5	5	5	4	7	7	7	5	69	10	10	10	10	10	10	7	7	7	5	7	8	41	7	7	7	8	6	7	7	7	7	7
3	2	2	2	4	4	2	2	1	2	23	1	0	0	7	6	7	6	6	6	6	6	7	7	7	7	78	10	10	10	10	10	10	8	6	8	4	7	7	40	7	7	7	7	7	7	7	7	7	7
2	2	3	2	2	3	2	2	1	2	9	0	0	0	6	6	6	5	5	5	5	4	7	7	7	5	68	10	10	10	10	10	10	7	6	6	5	6	7	37	5	5	5	7	7	7	7	7	7	7
2	2	2	2	2	3	1	3	1	2	20	1	1	1	5	5	6	6	3	5	5	4	5	6	6	5	61	9	9	9	9	9	9	6	5	5	5	4	6	31	4	4	4	6	5	5	6	6	7	5
1	2	3	2	2	3	2	2	2	2	11	1	0	0	5	5	5	5	3	4	5	3	3	5	3	3	49	10	9	9	9	9	10	5	3	5	5	4	6	28	5	4	5	6	6	5	6	6	6	5
3	2	1	2	4	4	2	2	1	1	7	1	0	0	7	7	8	6	7	7	7	6	7	7	7	7	83	9	9	9	9	9	9	7	5	7	7	6	8	40	6	6	6	8	8	7	7	8	7	6
4	2	2	2	4	4	2	3	1	2	8	0	0	0	7	7	7	6	7	6	6	6	6	7	8	7	80	9	9	9	9	9	9	7	6	6	6	6	7	38	6	5	5	7	7	7	7	7	7	7
3	2	2	2	4	4	2	4	1	2	13	1	0	0	5	5	5	5	6	5	5	6	7	7	8	6	70	10	9	10	10	9	10	6	5	8	8	5	8	40	5	5	5	7	6	6	7	7	7	6
1	2	3	2	1	3	2	4	1	2	12	0	1	1	3	3	3	3	3	3	3	2	5	6	6	5	45	10	9	9	9	9	10	4	4	5	5	4	7	29	5	4	4	7	5	5	6	6	6	5
3	1	1	1	3	4	2	3	1	2	10	1	1	0	7	6	6	6	6	6	6	5	6	6	6	5	71	8	8	9	9	9	9	6	5	7	6	7	7	38	7	6	6	7	8	7	7	7	7	7
3	2	2	2	4	4	2	2	1	2	9	1	0	0	6	6	6	6	6	6	6	5	6	6	6	6	71	10	9	10	10	9	10	7	7	7	7	7	7	42	7	7	7	7	7	7	7	7	7	7
2	2	2	2	3	4	2	1	1	2	8	0	0	0	7	7	7	6	7	6	6	5	6	6	7	6	76	9	9	9	9	9	9	6	6	6	6	6	7	37	6	6	6	7	6	7	7	6	6	7
2	2	2	2	3	4	2	4	1	2	9	1	0	0	6	5	5	5	5	6	5	5	6	6	6	4	64	10	9	10	9	9	10	6	5	7	7	4	7	36	6	5	5	7	6	6	7	7	7	7
2	2	2	2	3	4	2	3	1	2	10	1	0	0	7	7	7	7	5	6	6	5	7	7	7	5	76	10	8	10	10	8	10	7	5	7	6	5	7	37	7	5	5	6	7	7	7	6	6	6
2	2	1	2	2	4	2	2	1	2	12	1	1	0	7	7	7	6	6	6	6	5	6	6	7	5	74	9	9	9	9	9	9	7	6	7	6	7	7	40	6	6	6	7	7	6	6	7	7	7
2	2	2	2	2	4	2	3	1	2	8	1	1	1	6	6	7	5	5	5	5	5	6	7	7	5	69	10	10	10	10	10	10	5	5	5	5	5	5	30	5	5	5	5	5	5	5	5	5	5
1	4	2	1	1	3	2	3	2	2	12	0	1	0	5	5	5	5	4	5	5	5	5	5	5	5	59	10	10	10	10	8	10	5	4	5	5	4	6	29	5	4	4	6	5	6	6	5	6	6
2	2	3	2	2	3	2	1	2	2	11	0	1	0	5	6	6	6	6	7	6	5	6	7	7	5	72	9	9	9	9	9	9	6	5	7	7	5	7	37	5	5	5	6	7	7	6	7	6	6
3	2	1	2	4	4	2	1	1	2	7	0	0	0	7	7	7	6	6	6	7	7	7	7	7	6	80	10	9	9	9	9	9	8	6	7	8	8	7	44	5	5	5	6	6	7	7	8	8	6
2	2	2	2	3	4	2	3	1	2	7	1	0	0	6	5	6	5	4	5	5	5	6	6	7	5	65	9	8	10	10	10	10	6	5	7	7	5	7	37	5	5	5	6	6	6	6	6	6	6
2	4	2	2	4	4	2	3	1	2	20	0	1	0	4	4	4	4	3	5	4	4	5	6	6	5	54	10	10	10	10	10	10	5	4	5	6	4	6	30	4	3	3	5	5	5	5	5	5	5
1	4	3	1	1	3	2	3	2	2	16	0	1	0	4	5	5	4	3	5	5	4	4	4	4	4	51	10	10	10	10	10	10	4	3	5	5	3	6	26	4	4	4	5	5	5	5	5	5	5
2	2	3	2	3	5	2	3	1	2	7	1	0	0	7	6	7	6	5	6	6	6	6	7	7	6	75	10	9	10	10	9	10	7	4	6	6	4	7	34	6	5	5	7	7	6	7	7	7	6
3	2	2	2	4	4	2	1	1	2	7	0	0	0	6	5	6	5	5	5	5	5	6	7	7	6	68	10	10	10	10	10	10	7	5	7	6	6	8	39	5	5	5	6	7	7	6	7	7	5
1	2	3	2	2	3	2	2	1	2	8	1	1	0	7	6	6	6	6	5	5	6	7	7	7	6	74	10	8	9	10	8	10	7	5	7	7	5	7	38	6	6	6	7	7	7	7	7	7	7
3	2	2	2	4	4	2	2	1	2	12	0	1	1	6	5	6	5	5	6	6	6	7	7	7	6	72	10	8	10	10	8	10	6	6	7	7	5	8	39	6	7	7	7	6	6	7	7	6	6
2	2	2	2	4	5	2	1	1	2	7	0	0	0	6	6	7	5	6	6	6	5	7	8	8	7	77	9	8	9	9	8	9	7	6	7	7	6	8	41	7	6	7	7	7	7	7	7	7	6
1	2	3	2	3	3	2	4	1	2	11	1	1	1	5	5	6	5	4	5	5	3	5	6	6	4	59	10	10	10	10	10	10	6	4	7	6	5	7	35	6	5	6	6	6	6	6	6	6	5
2	2	3	2	3	4	2	3	1	2	8	1	0	0	5	6	6	5	5	5	5	4	6	7	7	5	66	10	8	10	10	8	10	6	3	8	7	4	7	35	5	4	5	6	6	6	6	6	6	6
3	2	1	2	4	4	2	2	1	2	7	1	0	0	9	8	8	8	7	8	9	8	9	10	9	8	101	9	9	9	9	9	9	9	6	9	8	8	9	49	8	7	7	9	8	8	8	8	9	8
1	2	3	2	1	3	2	3	2	2	12	1	1	0	5	5	5	5	3	4	4	5	5	6	6	5	58	10	9	9	9	9	10	5	4	8	6	5	6	34	5	3	4	7	6	7	6	6	6	5
2	2	3	2	1	3	2	2	2	2	13	1	1	0	5	6	6	5	4	5	5	4	6	6	6	5	63	10	9	10	9	9	10	5	5	7	6	5	7	35	6	5	4	7	5	6	6	6	7	5
2	2	2	2	4	4	2	2	1	2	8	0	0	0	6	7	7	5	5	6	6	5	7	7	7	5	73	9	9	9	9	9	9	6	6	6	6	6	6	36	5	5	6	6	6	6	6	6	7	6
2	2	3	2	2	3	2	3	1	2	10	1	0	0	5	5	5	5	4	5	5	4	6	6	6	5	61	9	9	9	9	9	10	5	4	7	6	5	7	34	4	4	4	6	6	5	6	7	7	5
4	2	2	2	4	4	2	4	1	2	16	0	1	1	5	4	5	3	3	3	3	4	6	7	8	7	58	8	8	8	8	8	8	4	4	4	4	4	4	24	3	3	3	5	4	4	5	5	5	4
3	2	1	2	3	4	2	4	1	2	7	1	0	0	8	8	8	6	7	7	6	6	8	8	8	6	86	9	9	9	9	9	9	7	6	7	8	8	8	44	7	5	5	8	8	8	8	8	8	6
3	2	1	2	4	5	2	3	1	2	10	1	0	0	8	8	8	7	6	7	7	6	8	8	8	7	88	9	8	9	9	8	9	7	7	7	7	7	7	42	7	6	6	7	7	7	7	7	7	7
2	2	3	2	1	3	2	2	2	1	12	1	1	1	6	5	6	6	4	5	5	4	5	5	5	4	60	10	8	10	8	8	10	5	4	6	5	5	6	31	4	4	4	5	5	5	5	5	5	4
2	2	3	2	1	3	2	2	1	1	8	1	1	0	4	4	5	4	4	4	4	4	5	6	6	4	54	10	10	10	10	10	10	5	3	6	5	5	7	31	5	4	5	6	5	5	6	7	7	5
2	4	2	2	3	4	2	4	1	2	13	0	1	0	3	3	4	3	3	3	3	3	5	7	7	5	49	9	9	10	9	9	10	3	3	4	3	4	6	23	4	4	5	6	5	5	6	6	7	5
2	2	3	2	1	3	2	2	1	2	7	0	0	0	6	5	6	5	5	6	6	5	6	6	7	5	68	10	10	10	10	10	10	6	4	6	5	4	7	32	5	4	6	6	6	6	6	6	6	6
1	2	3	2	1	3	2	3	1	2	9	1	0	0	5	4	5	4	4	4	4	4	5	6	7	5	57	9	9	10	10	10	10	5	5	6	6	5	7	34	4	3	5	5	5	5	5	5	5	5
2	2	3	2	2	3	2	2	1	2	7	0	0	0	6	5	5	4	4	5	5	5	6	6	6	5	62	10	10	10	10	10	10	6	5	7	6	5	7	36	6	6	6	6	6	6	6	6	6	6
1	2	3	2	2	4	2	2	1	2	8	1	1	0	6	5	6	5	5	6	6	5	6	6	5	5	66	9	9	9	9	9	9	6	6	7	7	5	7	38	5	4	5	6	6	6	6	6	6	6
2	2	3	2	1	3	2	4	1	2	9	1	0	0	5	5	5	4	4	5	5	5	5	6	7	5	61	10	10	10	10	10	10	5	5	7	6	5	7	35	5	3	4	5	5	5	5	6	6	5
4	2	2	2	4	4	2	1	1	2	8	1	0	0	8	7	7	5	6	6	6	5	7	7	7	6	77	9	9	10	10	10	10	6	6	8	8	7	8	43	6	5	5	7	7	6	7	7	8	6
2	2	2	2	4	1	2	4	1	2	15	0	1	0	5	5	5	3	4	4	4	5	7	7	8	6	63	10	10	10	10	10	10	3	3	5	5	5	7	28	5	5	5	5	5	5	5	5	5	5
1	2	3	2	2	3	2	3	1	2	9	1	0	0	5	4	5	4	4	5	5	4	6	6	6	5	59	10	9	10	9	9	10	6	4	6	5	4	7	32	5	6	5	6	5	5	6	6	7	5
2	2	2	2	4	4	2	3	1	2	8	1	0	0	6	5	5	4	4	5	5	6	6	6	7	6	65	9	9	10	10	8	10	6	5	6	5	5	7	34	5	3	4	6	6	6	7	7	7	6
3	3	1	1	3	4	2	3	2	2	15	1	1	0	7	6	6	5	6	7	7	5	5	5	5	5	69	10	10	10	8	8	8	7	3	6	6	5	6	33	6	5	5	6	8	6	7	7	7	6
2	2	2	2	3	4	2	4	1	2	10	1	0	0	5	5	5	5	4	6	6	5	6	7	7	5	66	9	9	10	9	9	10	5	5	7	6	4	7	34	5	5	5	6	6	6	6	6	6	5
1	2	3	2	3	4	2	2	2	2	13	0	1	1	5	5	6	5	3	6	6	5	5	6	6	5	63	10	10	10	10	10	10	6	4	6	5	5	6	32	5	4	5	5	5	5	5	5	5	4
2	2	2	2	3	4	2	2	2	2	18	1	0	0	6	5	5	5	5	5	6	5	6	6	7	6	67	9	9	10	9	9	10	5	4	5	4	4	6	28	5	5	5	6	6	6	6	6	6	6
1	2	3	2	1	3	2	4	2	2	15	1	0	0	7	6	5	4	4	5	5	5	6	6	6	5	64	10	10	10	10	10	10	7	5	7	5	5	7	36	6	6	6	6	6	6	6	6	6	6
2	2	2	2	3	4	2	2	1	2	12	0	0	0	7	5	6	5	4	6	6	5	6	6	7	6	69	9	9	9	9	9	9	6	5	7	5	4	7	34	5	5	5	6	6	6	6	6	6	6
1	2	3	2	1	3	2	2	2	2	12	0	1	0	6	5	5	5	5	5	5	4	5	5	6	4	60	10	10	10	10	10	10	6	4	6	6	5	7	34	5	5	5	5	5	5	5	5	5	5
1	2	3	2	1	3	2	3	1	2	14	1	0	0	6	6	6	5	4	4	4	4	6	7	7	5	64	10	10	10	10	10	10	5	5	6	6	6	7	35	5	4	5	6	5	5	6	6	5	5
2	2	3	2	3	5	2	2	1	2	8	1	0	0	7	6	7	6	5	6	6	5	7	7	7	5	74	10	8	10	8	8	10	7	4	5	5	4	6	31	5	5	5	6	6	6	6	7	7	5
1	2	3	2	1	3	2	3	1	2	8	0	1	0	5	5	5	4	4	5	5	4	5	5	5	5	57	10	9	9	9	9	10	5	3	5	5	4	6	28	5	4	4	5	5	5	5	5	5	5
3	2	2	2	4	4	2	3	1	2	8	1	0	0	6	7	7	5	5	6	6	5	6	6	6	6	71	9	9	9	9	9	9	6	5	5	5	4	7	32	4	4	4	6	5	5	7	6	6	5
1	4	3	2	2	3	2	4	1	2	9	1	1	0	6	6	6	5	4	5	5	4	6	6	7	6	66	10	10	10	10	10	10	5	5	6	6	5	7	34	5	5	5	5	5	5	5	5	5	5
3	2	2	2	4	4	2	4	1	2	9	1	0	0	6	6	7	5	5	5	5	5	7	7	7	6	71	8	8	10	10	8	10	5	5	7	5	5	7	34	6	5	5	6	6	6	6	6	6	6
3	2	2	2	3	4	2	3	1	2	8	1	0	0	6	6	7	6	6	6	6	6	6	7	8	7	77	10	10	10	10	10	10	5	5	6	6	5	7	34	6	4	4	5	6	5	6	6	6	5
2	2	3	2	1	3	2	4	2	2	10	1	1	0	5	5	6	5	4	5	5	5	5	6	6	5	62	10	10	10	10	10	10	6	6	6	6	5	6	35	6	4	4	6	6	6	6	6	6	6
3	4	2	1	3	4	2	4	1	2	12	1	1	0	5	5	5	4	4	5	5	5	5	5	5	5	58	10	10	10	10	10	10	5	5	6	5	5	7	33	4	5	5	5	5	5	5	5	5	5
2	2	2	2	3	4	2	2	1	2	10	1	0	0	6	5	6	4	5	6	6	5	7	6	7	4	67	8	8	8	8	8	8	5	5	6	5	4	6	31	5	4	4	6	6	5	5	6	6	5
3	2	2	2	4	4	2	3	1	2	14	1	0	0	7	5	8	5	6	5	5	6	7	7	7	7	75	10	10	10	10	10	10	5	5	5	5	5	8	33	6	5	5	7	5	4	6	7	7	5
2	2	3	2	4	5	2	4	1	2	15	1	1	1	6	6	6	5	5	5	5	5	6	6	6	5	66	8	8	8	8	8	8	5	4	5	4	4	5	27	6	6	6	6	6	6	6	6	6	6
3	2	2	2	4	4	2	4	1	2	9	1	1	0	6	6	6	5	5	5	5	4	7	7	7	6	69	10	10	10	10	10	10	5	5	6	6	5	6	33	4	4	4	7	6	5	7	7	7	6
1	2	2	2	2	3	2	3	2	2	10	0	1	0	5	6	6	5	4	5	5	5	6	6	6	4	63	10	9	10	10	9	10	6	5	6	6	5	7	35	5	5	5	5	5	5	6	6	6	5
2	4	1	2	4	4	2	3	1	1	10	1	0	0	7	7	7	6	5	6	6	5	6	7	7	6	75	9	9	9	9	9	10	5	5	7	6	5	8	36	5	5	5	7	7	6	6	7	7	6
2	2	1	2	4	4	2	4	1	2	9	1	0	0	7	7	8	6	6	6	6	6	7	8	8	7	82	9	9	9	9	9	9	7	7	7	7	7	7	42	6	6	6	7	8	6	6	7	7	6
2	2	3	2	2	4	2	2	1	2	9	1	0	0	6	6	7	5	3	4	4	4	7	6	7	5	64	10	10	10	10	10	10	7	5	7	7	5	7	38	6	6	7	7	8	7	6	7	7	5
2	2	3	2	1	3	2	4	1	2	9	1	1	0	6	6	6	4	4	4	4	3	6	7	7	4	61	10	10	10	10	10	10	6	5	6	5	4	6	32	6	5	6	7	6	6	6	7	7	5
2	2	2	2	4	4	2	4	1	2	10	1	0	0	7	7	8	5	6	6	6	5	7	7	8	5	77	10	10	10	10	10	10	7	5	7	7	5	8	39	6	5	5	7	8	6	6	7	7	6
2	2	2	2	3	4	2	3	1	2	10	1	0	0	6	6	6	4	4	4	4	3	7	7	7	4	62	10	10	10	10	10	10	5	5	7	7	6	8	38	6	6	6	6	6	6	6	6	6	6
1	2	3	2	1	3	2	4	1	2	9	1	1	0	6	6	6	5	5	5	5	3	5	5	5	3	59	10	10	10	10	10	10	5	5	5	5	5	7	32	5	5	6	6	6	6	6	6	6	6
3	2	1	2	3	4	2	4	2	2	14	1	0	0	8	8	8	6	6	6	6	6	8	8	8	6	84	9	9	10	10	8	10	8	6	8	7	6	8	43	7	7	7	8	8	8	8	8	8	7
3	2	2	2	4	4	1	2	1	1	10	1	0	0	7	6	7	5	5	5	5	5	6	6	7	6	70	9	9	9	9	9	9	6	5	6	6	4	8	35	6	5	6	7	7	6	7	7	7	5
2	2	1	2	4	4	1	3	1	1	20	1	1	1	7	6	7	5	5	6	6	5	7	6	6	5	71	10	10	10	10	9	10	6	5	7	7	5	7	37	6	6	6	6	6	6	6	6	6	6
3	2	3	2	3	4	2	3	2	2	13	1	0	0	7	7	7	5	5	6	6	6	7	8	8	5	77	9	9	10	10	10	10	7	6	7	7	5	7	39	7	7	7	7	7	7	7	7	7	7
1	2	3	2	1	3	2	4	1	2	8	1	0	0	6	6	6	5	3	5	5	4	6	6	6	4	62	10	8	10	8	8	10	6	6	6	5	5	7	35	5	6	6	6	6	6	6	6	6	5
1	2	3	2	1	3	2	4	1	2	8	1	1	1	5	5	5	4	4	4	4	3	6	6	6	4	56	10	10	10	10	10	10	6	4	6	5	5	6	32	4	5	5	6	6	5	6	6	6	4
1	2	3	2	2	3	2	4	1	2	11	1	0	0	6	5	6	4	4	4	4	4	6	6	7	4	60	8	8	10	10	8	10	5	5	6	5	5	7	33	5	6	5	6	6	5	5	6	7	6
2	2	3	2	2	3	2	3	2	1	16	1	1	1	6	6	7	5	5	5	5	5	7	7	7	5	70	9	9	10	10	9	10	5	5	6	6	5	7	34	6	6	6	7	7	6	7	7	7	6
3	2	3	2	2	4	2	3	1	2	12	1	0	0	7	7	8	5	5	6	6	6	7	7	8	6	78	10	9	10	9	9	10	7	6	7	5	7	8	40	6	6	6	8	8	6	8	7	7	6
3	2	2	2	3	4	2	3	1	1	10	1	1	0	6	6	6	5	4	5	5	5	6	7	7	4	66	8	8	10	8	8	10	6	5	7	5	5	7	35	4	5	6	7	6	6	7	7	7	5
1	2	3	2	2	3	2	3	1	2	9	1	1	0	7	7	7	5	5	6	6	5	7	7	7	5	74	10	8	10	10	8	10	6	4	6	5	5	6	32	6	6	7	7	7	7	7	7	7	6
1	2	3	2	1	3	1	2	2	2	11	1	0	0	5	6	6	5	4	6	6	5	6	6	6	4	65	10	7	10	10	9	10	6	5	5	5	5	7	33	5	6	6	6	5	6	6	5	6	5
3	2	2	2	3	4	2	2	1	2	12	1	0	0	5	5	6	4	5	6	6	5	6	7	8	5	68	9	9	9	9	9	9	7	5	7	5	5	7	36	6	6	7	7	8	5	7	7	7	5
1	2	3	2	1	3	2	4	1	2	10	1	0	0	6	5	6	5	4	6	7	4	5	6	6	4	64	10	10	10	10	10	10	6	5	5	5	5	6	32	4	4	4	6	6	5	6	6	7	5
3	2	2	2	4	4	2	1	1	2	12	0	0	0	5	5	6	5	5	6	6	5	7	7	7	6	70	9	9	10	10	9	10	6	6	7	6	7	8	40	6	7	7	7	6	6	7	7	7	6
2	2	3	2	3	3	1	2	2	2	11	0	1	0	7	7	7	5	5	6	6	5	6	7	7	4	72	10	10	10	10	8	10	6	5	6	5	5	6	33	5	5	5	6	6	6	6	6	6	5
1	2	3	2	1	3	2	3	2	2	10	1	1	0	6	5	6	5	5	5	5	5	6	6	6	5	65	10	10	10	10	9	10	6	5	6	6	5	7	35	5	6	6	7	7	6	7	7	7	3
2	2	2	2	3	4	2	3	1	2	10	1	0	0	6	6	7	5	5	5	5	5	7	8	8	5	72	9	9	10	10	10	10	6	6	6	6	6	7	37	6	6	6	8	7	6	7	7	7	7
1	2	3	2	2	3	2	3	1	1	8	1	1	0	6	6	6	6	5	6	6	6	6	6	6	6	71	10	8	10	8	8	10	6	4	6	4	5	7	32	6	6	7	7	7	7	7	7	7	5
2	2	3	2	1	3	2	4	1	2	11	1	1	0	5	5	5	4	2	4	4	3	6	6	6	4	54	9	9	10	9	9	10	4	5	5	5	5	6	30	4	6	6	6	5	5	6	6	6	4
1	2	3	2	1	3	2	3	1	2	8	1	0	0	6	6	7	6	4	5	5	5	6	7	7	4	68	9	9	10	9	8	10	6	5	5	5	5	6	32	5	6	6	6	6	6	6	6	6	6
3	2	2	2	3	4	2	2	1	2	15	1	1	1	6	6	6	4	5	5	5	4	6	6	6	5	64	8	8	8	8	8	8	5	5	5	5	5	5	30	5	5	5	5	5	5	5	5	5	5
2	2	2	2	4	4	2	3	1	2	12	1	0	0	5	5	5	4	4	4	4	5	7	7	7	6	63	8	8	10	10	10	10	4	4	5	5	5	7	30	5	4	5	7	7	5	7	7	7	6
2	2	3	2	2	3	2	4	1	2	9	1	0	0	7	6	6	5	5	6	6	6	6	6	6	6	71	10	10	10	10	10	10	7	7	7	7	7	7	42	5	6	6	7	7	7	7	7	7	7
3	2	2	2	3	4	1	2	1	2	8	1	1	0	5	5	6	4	4	5	5	4	6	6	6	5	61	10	8	10	8	8	10	6	5	6	5	5	7	34	5	5	5	7	7	5	7	8	6	5
3	2	2	2	3	4	1	2	1	2	9	1	0	0	7	6	7	5	5	5	5	5	7	7	7	6	72	10	10	10	10	10	10	7	5	7	5	7	7	38	5	4	5	8	8	5	7	7	7	5
2	2	2	2	3	4	2	3	1	2	8	1	0	0	6	6	6	5	5	5	6	6	7	7	7	7	73	10	9	10	10	10	10	7	5	6	5	5	7	35	6	6	6	7	7	6	7	7	6	6
1	2	3	2	1	3	2	3	1	1	10	1	0	0	6	6	6	4	4	4	4	4	6	6	6	4	60	9	9	9	9	9	9	5	5	5	2	5	6	28	4	4	4	5	5	5	5	5	5	5
1	2	3	2	3	4	2	4	1	1	12	0	1	1	3	3	4	3	3	3	3	3	5	7	7	5	49	8	8	8	8	8	10	2	2	2	2	2	6	16	4	4	4	4	4	4	4	4	4	3
1	2	3	2	2	3	2	2	1	2	11	1	0	0	6	6	6	5	5	5	5	4	6	7	7	4	66	9	9	10	10	10	10	5	5	7	5	5	6	33	5	5	5	5	5	5	5	5	5	5
3	2	2	2	4	4	2	2	1	2	14	1	0	0	6	6	7	5	6	5	5	6	7	7	7	6	73	10	9	10	10	9	10	6	6	7	5	6	7	37	6	6	6	7	7	6	6	7	7	5
2	2	3	2	1	3	2	3	2	2	16	1	1	0	6	6	7	5	5	5	4	4	6	7	7	5	67	10	10	10	10	10	10	6	4	6	3	5	6	30	6	6	5	7	5	5	7	6	5	4
1	4	3	2	4	4	1	4	1	1	13	0	1	0	3	3	4	3	3	3	3	3	5	7	7	3	47	7	7	7	7	10	10	3	3	3	3	3	8	23	3	3	3	5	5	4	5	5	5	3
2	2	3	2	4	2	2	4	1	1	14	1	1	1	7	5	6	6	6	6	6	6	8	8	8	7	79	10	10	10	10	10	10	7	6	7	7	6	7	40	6	6	6	7	7	7	7	7	6	5
3	2	2	2	4	4	1	3	1	2	10	1	0	0	7	7	8	6	6	6	6	5	8	8	8	6	81	8	10	10	10	10	10	5	6	8	7	5	8	39	6	6	7	8	7	7	8	8	7	5
4	2	1	2	4	4	2	3	1	2	11	1	0	0	7	6	7	6	6	6	6	5	8	7	7	7	78	8	8	8	8	8	8	6	6	6	6	6	6	36	7	7	7	7	7	7	7	7	7	7
3	2	1	2	4	5	2	3	1	2	10	1	1	1	7	6	7	6	6	6	6	5	7	7	8	7	78	9	9	9	9	9	10	6	5	5	5	5	7	33	6	6	5	6	6	6	6	7	6	5
3	2	2	2	4	4	2	4	1	2	11	1	1	0	6	5	6	5	5	5	5	6	7	7	7	6	70	9	9	10	10	10	10	6	5	6	6	5	7	35	5	5	5	6	6	6	6	6	6	6
2	4	3	2	3	4	2	2	1	1	10	0	0	0	5	5	6	5	5	5	5	4	6	7	7	5	65	9	10	10	10	10	10	5	3	5	5	3	7	28	5	5	5	5	5	5	5	5	5	5
2	2	3	2	2	3	2	3	2	1	13	1	1	0	7	7	7	6	6	6	6	5	7	7	7	5	76	10	10	10	10	10	10	6	6	6	7	7	7	39	7	6	7	7	7	7	7	7	7	7
1	1	3	2	2	3	2	4	1	1	8	1	0	0	6	6	7	6	6	6	6	5	7	7	7	5	74	9	9	9	9	9	9	7	4	5	5	5	7	33	6	6	5	7	7	6	7	7	7	6
3	2	2	2	4	4	2	2	1	2	14	1	0	0	7	5	7	6	6	6	6	5	7	7	7	7	76	9	9	9	9	9	9	6	6	6	6	6	7	37	5	6	7	7	7	6	7	7	7	7
1	2	1	2	4	4	2	3	1	2	11	1	0	0	7	7	8	6	6	6	6	6	6	7	8	7	80	10	10	10	10	10	10	6	6	6	6	5	7	36	5	5	5	6	7	5	7	7	6	5
3	2	1	2	4	4	2	2	1	2	10	1	1	0	7	7	7	6	6	6	6	5	6	7	7	7	77	9	9	9	9	9	9	6	5	7	6	5	7	36	5	4	4	7	6	6	7	6	6	6
3	2	1	2	3	4	1	1	1	1	15	0	0	0	7	7	7	5	5	5	5	5	7	7	7	5	72	9	9	9	9	9	9	7	7	7	6	6	8	41	6	6	6	7	7	7	7	6	6	5
2	2	3	2	2	4	2	2	1	1	7	1	1	0	6	6	6	5	5	5	5	5	6	6	6	4	65	10	10	10	10	10	10	5	5	5	5	5	7	32	5	5	5	6	6	6	6	6	6	5
1	2	3	2	1	4	2	2	2	2	20	0	1	0	4	4	4	3	3	3	3	3	5	6	6	6	50	9	9	10	9	9	10	3	3	5	3	3	7	24	4	4	4	5	5	5	5	5	5	5
1	2	3	2	2	3	2	2	1	2	13	1	0	0	6	6	7	4	4	6	6	6	5	6	7	5	68	9	8	10	10	8	10	5	4	6	6	4	7	32	4	5	5	6	6	6	6	6	6	4
1	2	3	2	3	3	2	3	2	2	14	1	0	0	6	6	6	5	5	5	5	5	6	6	6	6	67	9	10	10	10	10	10	6	6	5	5	5	6	33	5	5	5	6	6	6	6	6	6	6
2	2	1	2	4	4	2	4	1	2	12	1	0	0	7	7	7	5	6	6	6	6	7	7	7	7	78	10	10	10	10	9	10	6	6	7	6	6	8	39	6	6	6	7	7	7	7	7	8	6
1	2	3	2	1	3	2	2	2	2	15	0	1	0	5	5	5	5	4	5	5	5	5	5	5	5	59	9	9	10	10	10	10	6	6	6	5	6	7	36	4	3	4	5	5	5	5	5	5	5
3	2	3	2	3	4	1	2	2	1	15	0	0	0	6	6	6	5	5	5	5	5	6	6	6	6	67	9	9	9	9	9	9	6	5	5	5	5	7	33	5	5	6	6	6	6	6	6	6	5
1	2	3	2	1	3	2	4	2	2	20	0	1	1	4	4	4	3	3	4	4	5	5	6	6	5	53	8	8	8	8	8	10	3	3	3	3	3	6	21	4	4	4	4	4	4	4	4	4	4
2	2	1	2	4	3	2	3	1	2	12	1	0	0	7	7	7	6	6	7	7	7	7	7	7	7	82	9	9	9	9	9	9	6	5	5	5	5	7	33	6	6	6	7	7	7	7	7	6	6
2	2	1	2	4	4	2	3	2	2	17	1	0	0	7	7	7	6	6	6	6	7	7	8	8	7	82	8	8	8	8	8	8	6	6	6	6	6	7	37	6	6	7	7	7	7	7	7	7	5
1	2	3	2	1	3	2	2	2	2	25	0	1	0	6	5	6	4	4	4	4	4	5	6	6	5	59	9	9	9	9	9	10	5	5	4	4	6	7	31	5	5	5	6	6	5	6	6	5	5
3	2	1	2	3	4	2	2	1	2	10	1	1	0	7	7	8	5	5	6	6	6	7	7	7	7	78	10	10	10	10	10	10	6	6	7	7	5	7	38	6	6	6	6	6	6	6	6	6	5
1	2	3	2	3	3	2	2	1	2	13	1	1	0	7	6	7	5	5	6	6	6	6	6	6	6	72	10	8	10	10	8	10	5	5	5	5	5	7	32	6	6	6	6	6	6	6	6	6	6
2	2	1	2	3	3	2	3	1	2	10	1	1	0	6	6	6	6	5	6	6	6	7	7	7	7	75	10	8	10	9	8	10	6	6	7	6	6	7	38	5	6	5	7	7	6	6	7	7	7
2	2	3	2	3	3	2	3	2	2	27	1	0	0	6	6	6	6	5	6	6	6	6	6	6	6	71	10	10	10	10	10	10	5	5	5	5	5	5	30	4	4	4	5	5	5	6	6	6	5
2	2	3	2	1	3	1	3	1	2	12	1	1	0	6	6	6	5	5	6	6	5	6	6	6	5	68	10	9	10	10	9	10	5	5	5	5	5	6	31	4	5	5	6	6	6	6	6	5	5
2	2	2	2	4	4	2	4	1	2	8	1	1	0	6	6	7	5	5	6	6	5	7	7	7	7	74	9	9	9	9	9	9	6	5	6	5	6	7	35	6	6	6	7	6	6	6	7	7	6
2	2	1	2	3	3	2	2	2	2	24	1	1	0	7	7	7	6	6	6	6	5	6	6	6	6	74	9	9	9	9	9	9	6	5	6	5	5	7	34	5	6	6	6	6	6	6	6	6	5
2	2	2	2	4	3	2	2	1	2	19	0	1	1	3	3	4	3	3	3	3	3	6	7	7	6	51	8	9	9	9	9	10	3	3	3	3	3	7	22	4	5	5	5	3	4	5	5	6	4
2	2	3	2	3	3	2	2	1	2	7	1	1	0	6	6	6	5	4	5	6	7	6	6	6	6	69	10	10	10	10	10	10	6	5	6	6	5	7	35	5	6	6	6	6	6	6	6	6	6
1	2	3	2	1	3	2	2	1	2	8	1	1	0	5	5	6	5	5	5	5	4	6	6	6	4	62	10	9	10	10	9	10	6	5	6	6	5	6	34	6	5	5	6	6	5	6	6	6	6
3	2	2	2	4	4	2	4	1	2	12	0	1	0	5	4	6	3	4	5	5	5	7	7	7	6	64	9	8	10	10	9	10	3	5	5	7	4	7	31	4	4	4	5	6	5	6	6	6	5
2	2	2	2	4	4	2	2	1	2	13	0	1	0	7	6	7	4	5	6	6	6	7	7	7	6	74	10	10	10	10	8	10	5	5	7	6	5	7	35	5	5	5	7	7	6	7	7	7	5
4	2	2	2	4	4	1	4	1	2	11	0	1	0	5	5	6	4	4	4	4	4	6	8	8	8	66	8	8	9	9	8	10	4	4	4	4	4	6	26	4	4	5	6	6	6	6	6	6	5
4	2	1	2	4	4	2	2	1	2	7	0	1	0	7	7	8	5	5	6	7	6	6	7	8	7	79	9	9	9	9	9	9	6	5	7	7	4	7	36	5	5	5	6	6	6	8	6	6	5
1	2	3	2	3	3	2	2	2	2	23	0	1	1	7	5	5	4	5	5	5	5	5	5	5	5	61	10	10	10	10	8	10	5	5	6	6	5	6	33	5	3	3	6	6	6	6	6	6	6
1	2	3	2	3	3	2	2	1	1	12	0	1	0	6	6	6	5	5	5	5	4	6	6	6	4	64	10	10	10	10	10	10	5	5	5	5	5	5	30	5	5	5	5	5	5	5	5	5	5
3	2	2	2	4	4	2	2	2	2	21	1	1	1	7	5	5	4	4	5	4	4	7	7	8	4	64	9	8	10	10	8	10	5	4	5	5	4	6	29	5	5	5	6	6	6	6	6	6	6
2	2	3	2	1	3	2	2	2	2	15	1	0	0	5	5	6	5	5	5	5	5	7	7	8	5	68	10	10	10	10	10	10	5	4	5	5	4	5	28	6	5	6	6	6	6	6	6	6	6
1	2	3	2	3	3	2	3	1	2	13	1	1	0	7	5	5	5	4	5	5	4	6	6	6	5	63	10	9	10	10	8	10	5	4	5	5	3	6	28	6	5	6	7	6	5	7	7	7	5
1	2	3	2	1	3	2	1	1	2	7	0	0	0	6	6	6	6	6	6	6	6	6	6	6	6	72	10	10	10	10	8	10	6	6	6	6	5	6	35	6	5	6	6	6	6	6	6	6	6
1	2	3	2	3	3	2	3	2	2	22	1	1	0	7	5	5	5	5	5	5	5	7	7	7	5	68	10	10	10	10	10	10	6	6	6	6	6	6	36	5	4	4	6	6	6	6	6	6	5
2	2	2	2	4	4	2	4	1	2	15	0	0	0	6	5	5	3	3	3	3	3	7	7	7	7	59	5	5	5	5	5	5	4	4	4	4	4	4	24	5	5	5	5	5	5	5	5	5	5
1	2	2	2	3	3	2	2	1	2	11	0	0	0	6	6	6	6	5	6	6	5	7	7	7	5	72	9	9	10	10	9	9	7	7	8	8	7	8	45	8	6	5	9	9	9	8	9	9	9
1	2	3	2	3	3	2	3	1	2	12	1	1	0	7	6	6	5	5	6	6	5	7	7	7	5	72	10	10	10	10	8	10	6	5	5	5	5	6	32	6	6	6	7	7	7	6	7	7	7
3	2	2	2	4	4	2	3	1	2	21	1	1	0	6	6	6	6	6	6	6	6	7	7	7	6	75	9	9	9	9	9	9	5	5	5	5	6	6	32	5	5	5	6	6	6	6	6	6	6
2	4	3	1	3	3	2	3	2	1	17	1	1	0	6	6	7	5	5	6	6	4	6	6	6	5	68	10	10	10	10	10	10	6	6	5	5	6	6	34	5	6	6	7	7	7	6	7	7	7
1	2	3	2	3	3	2	2	1	2	10	1	1	0	6	6	6	6	5	6	6	5	7	7	7	5	72	10	10	10	10	10	10	6	6	6	6	6	6	36	6	5	6	8	6	6	6	7	7	7
2	2	3	2	4	4	2	2	1	2	17	1	1	0	6	6	6	6	6	6	6	5	7	7	7	5	73	8	8	10	8	8	9	5	5	5	5	5	5	30	6	6	6	6	6	6	6	6	6	6
1	2	3	2	1	3	2	3	1	2	11	1	1	0	5	5	5	5	4	5	5	4	6	6	6	4	60	10	10	10	10	10	10	5	5	5	5	5	5	30	5	5	5	7	6	6	6	6	6	7
2	2	1	2	3	3	2	2	1	2	16	1	1	1	7	6	6	6	5	6	6	4	6	6	7	4	69	10	9	10	10	8	10	5	5	5	5	5	5	30	6	6	6	6	6	6	6	6	6	6
2	2	1	2	4	4	2	2	1	2	25	1	1	0	6	6	6	6	5	6	6	6	6	6	6	6	71	10	10	10	10	10	10	5	5	5	5	5	6	31	5	5	5	6	6	6	6	7	7	6
1	4	3	1	1	3	2	2	2	2	19	0	1	0	5	5	5	4	4	5	5	4	6	5	5	4	57	10	10	10	10	10	10	5	5	5	5	5	6	31	3	3	3	6	6	6	6	6	6	6
2	2	2	2	4	4	2	2	1	2	14	1	1	0	6	5	6	3	3	4	4	4	8	8	8	7	66	9	9	9	9	9	9	6	6	6	6	6	6	36	6	6	6	6	6	6	6	6	6	6
2	2	3	2	3	3	2	1	1	2	14	0	0	0	5	5	5	5	5	5	5	5	5	5	5	5	60	10	8	10	10	8	10	6	6	6	6	6	6	36	6	6	6	6	6	6	6	6	6	6
1	2	3	2	1	3	2	1	1	2	14	0	0	0	5	5	5	5	5	6	6	4	6	6	6	4	63	10	10	10	10	10	10	5	5	5	5	5	5	30	4	4	5	5	5	5	5	5	5	5
3	2	3	2	3	3	2	1	1	2	16	0	1	0	6	5	7	6	6	6	6	6	6	6	6	6	72	10	10	10	10	10	10	5	5	5	5	5	5	30	5	5	5	7	7	6	7	7	6	6
3	2	2	2	4	4	2	1	1	2	12	0	1	0	6	5	6	5	5	5	5	5	6	6	7	5	66	9	9	9	9	9	9	5	5	5	5	5	5	30	6	6	6	7	7	7	7	7	7	7
2	2	2	2	4	4	2	2	1	2	14	1	1	1	5	5	5	5	5	5	5	5	7	7	7	5	66	9	9	9	9	9	9	6	6	6	6	6	6	36	4	4	4	6	6	6	6	6	6	6
1	2	3	2	1	3	2	3	1	2	11	1	1	0	6	6	6	6	4	6	6	4	6	6	6	4	66	10	10	10	10	10	10	5	5	5	5	5	5	30	5	5	5	5	5	5	5	5	5	5
1	2	3	2	3	3	2	4	1	2	11	1	1	0	6	6	7	6	5	6	6	5	6	6	6	5	70	9	9	9	9	9	9	6	5	6	6	5	6	34	6	5	6	6	7	7	7	7	6	6
1	2	3	2	3	4	2	4	1	2	11	1	1	0	5	5	5	5	5	5	5	5	6	6	6	6	64	10	10	10	10	10	10	6	6	6	6	6	6	36	6	6	6	6	6	6	6	6	6	6
4	2	1	2	4	4	2	1	1	2	13	1	1	1	5	5	5	5	5	5	5	5	5	7	7	5	64	8	8	8	8	8	8	5	5	5	5	5	5	30	4	4	4	5	5	5	5	5	5	5
1	2	3	2	3	3	2	2	1	2	9	1	1	0	4	4	5	5	4	5	5	4	5	5	5	5	56	10	10	10	10	10	10	5	5	6	6	4	5	31	6	3	3	6	6	6	6	6	6	6
1	2	3	2	3	3	2	3	1	2	7	1	1	0	5	5	6	5	5	5	5	5	6	6	6	5	64	10	10	10	10	10	10	6	6	6	6	6	6	36	6	6	6	6	6	6	6	6	6	3
2	2	1	2	4	4	2	1	1	2	13	0	0	0	6	6	5	5	5	5	5	5	6	6	6	5	65	10	10	10	10	10	10	6	6	6	6	6	6	36	5	5	5	6	6	6	6	6	7	7
3	2	2	2	4	4	2	2	1	2	10	1	1	0	7	5	5	5	5	5	5	5	6	6	6	5	65	10	10	10	10	10	10	5	3	6	6	5	6	31	6	5	5	7	6	5	6	6	6	5
2	2	2	2	4	4	2	3	1	2	12	0	1	0	5	4	4	4	4	4	4	4	6	7	8	6	60	8	8	10	10	8	10	5	5	5	5	5	6	31	5	5	5	6	6	6	6	6	6	5
2	2	2	2	4	4	2	3	1	2	11	1	0	0	7	5	6	5	6	6	6	4	6	6	6	6	69	10	9	10	10	8	10	6	5	6	6	5	6	34	3	3	3	5	6	6	6	6	6	5
2	2	1	2	3	4	2	2	1	2	8	1	1	0	6	5	5	5	5	5	5	5	5	5	5	5	61	10	10	10	10	10	10	5	3	5	5	3	6	27	5	2	5	6	6	6	6	6	6	6
2	2	2	2	4	4	2	2	1	2	11	1	1	0	7	6	6	5	5	6	6	5	7	7	7	5	72	9	9	9	9	9	9	6	6	6	6	6	6	36	6	6	6	6	6	6	6	6	6	6
3	2	2	2	4	3	2	3	1	2	8	1	1	0	6	5	5	5	3	5	5	4	7	7	7	4	63	9	9	9	9	9	9	5	3	5	5	3	5	26	6	3	5	6	6	6	6	6	6	6
1	2	3	2	3	3	2	2	1	2	9	1	0	0	7	5	5	5	4	5	5	4	6	6	6	5	63	10	10	10	10	10	10	5	5	5	5	5	6	31	5	5	5	6	6	6	6	6	6	6
1	2	3	2	4	3	2	4	1	2	9	1	1	0	6	5	5	5	4	5	5	4	6	7	7	5	64	10	10	10	10	10	10	5	5	5	5	5	6	31	4	4	4	6	6	6	6	6	6	6
3	2	3	2	3	3	2	2	1	2	7	1	0	0	7	5	5	5	3	6	6	5	6	7	7	4	66	10	10	10	10	10	10	6	4	5	5	4	6	30	4	5	5	6	6	6	6	6	6	6
2	2	1	2	4	4	2	1	1	2	7	1	0	0	8	7	7	5	5	6	6	5	7	7	8	5	76	9	8	9	9	9	9	6	5	6	6	6	7	36	6	6	6	7	7	7	7	7	7	7
2	2	2	2	4	3	1	2	1	2	9	1	0	0	7	6	6	5	4	5	5	5	6	7	7	5	68	10	10	10	10	9	10	5	5	5	5	5	5	30	5	5	6	6	6	6	6	6	6	6
4	2	1	2	4	4	2	2	1	2	8	1	0	0	7	6	6	6	5	6	6	5	6	7	7	5	72	10	10	10	10	8	10	6	5	5	5	3	6	30	5	4	6	6	7	7	7	6	7	7
1	2	3	2	3	3	2	2	1	2	9	1	1	0	7	6	6	6	5	7	7	5	6	6	6	5	72	9	8	10	10	9	10	6	4	6	6	4	6	32	6	6	6	6	6	6	6	6	6	6
3	2	1	2	4	4	2	2	1	2	8	1	0	0	9	6	7	6	6	6	6	6	7	7	7	6	79	9	9	9	9	7	9	5	5	5	5	3	5	28	7	5	6	6	7	6	6	7	7	7
1	2	3	2	3	4	2	4	1	2	10	1	1	0	5	4	4	3	3	3	3	3	5	6	6	5	50	10	6	10	10	7	9	5	3	5	5	4	5	27	5	4	5	6	6	6	6	6	6	6
4	2	1	2	4	4	2	3	1	2	8	1	0	0	8	7	7	7	7	7	7	7	7	7	7	7	85	9	8	9	9	8	9	7	4	6	6	3	6	32	6	6	5	7	7	6	6	7	7	7
3	2	2	2	4	4	2	2	1	2	10	1	1	0	6	5	5	5	6	6	6	5	6	7	7	6	70	10	8	10	9	10	10	5	5	5	5	5	5	30	5	4	4	7	6	6	5	7	7	6
3	2	1	2	4	4	2	3	1	2	9	1	0	0	9	7	8	6	6	6	6	6	6	7	7	7	81	9	8	9	9	8	9	6	5	5	5	4	6	31	6	5	5	7	7	6	6	6	7	6
2	2	3	2	3	3	2	4	1	2	9	1	0	0	7	6	6	6	5	6	6	5	6	6	6	6	71	10	9	10	10	10	10	6	5	5	5	5	7	33	6	4	4	6	6	5	5	6	6	5
1	2	3	2	3	3	2	4	1	2	9	1	1	0	7	6	6	6	5	6	6	5	6	6	6	6	71	10	8	10	10	9	10	6	4	6	6	4	7	33	5	3	4	6	6	5	6	6	6	5
2	2	2	2	3	4	2	2	1	2	10	1	0	0	7	5	7	6	7	7	7	5	6	7	7	6	77	8	8	9	9	8	9	6	5	6	6	5	7	35	6	6	6	7	7	7	7	7	7	7
2	2	2	2	4	4	2	2	1	2	14	1	1	1	5	5	5	5	5	5	5	5	7	7	7	5	66	9	9	9	9	9	9	6	6	6	6	6	6	36	4	4	4	6	6	6	6	6	6	6
1	2	3	2	1	3	2	1	1	2	14	0	0	0	5	5	5	5	5	6	6	4	6	6	6	4	63	10	10	10	10	10	10	5	5	5	5	5	5	30	4	4	5	5	5	5	5	5	5	5
2	2	3	2	1	3	1	3	1	2	12	1	1	0	6	6	6	5	5	6	6	5	6	6	6	5	68	10	9	10	10	9	10	5	5	5	5	5	6	31	4	5	5	6	6	6	6	6	5	5
1	2	3	2	1	4	2	2	2	2	20	0	1	0	4	4	4	3	3	3	3	3	5	6	6	6	50	9	9	10	9	9	10	3	3	5	3	3	7	24	4	4	4	5	5	5	5	5	5	5
[truncated: 54 more columns]
